# Supplementary material for: Quantitative cellular-resolution map of the oxytocin receptor in postnatally developing mouse brains
Source: Nat Commun. 2020 Apr 20;11:1885. doi: 10.1038/s41467-020-15659-1 (PMC7171089; doi:10.1038/s41467-020-15659-1)
Supplement: Supplementary file 7 — Supplementary Data 3 [file 41467_2020_15659_MOESM7_ESM.zip]

Archive with 17 entries (16 files):
- Postnatal_Atlases/
- Postnatal_Atlases/P28_brain.tif
- Postnatal_Atlases/P28_label.tif
- Postnatal_Atlases/.DS_Store
- __MACOSX/Postnatal_Atlases/._.DS_Store
- Postnatal_Atlases/P7_brain.tif
- Postnatal_Atlases/P7_label.tif
- Postnatal_Atlases/How to use Postnatal atlases.docx
- __MACOSX/Postnatal_Atlases/._How to use Postnatal atlases.docx
- Postnatal_Atlases/P14_brain.tif
- Postnatal_Atlases/P14_label.tif
- Postnatal_Atlases/P21_brain.tif
- Postnatal_Atlases/P21_label.tif
- Postnatal_Atlases/Adult_label.tif
- Postnatal_Atlases/Adult_brain.tif
- Postnatal_Atlases/Label_info.txt
- __MACOSX/Postnatal_Atlases/._Label_info.txt
