# Supplementary material for: Quantitative cellular-resolution map of the oxytocin receptor in postnatally developing mouse brains
Source: Nat Commun. 2020 Apr 20;11:1885. doi: 10.1038/s41467-020-15659-1 (PMC7171089; doi:10.1038/s41467-020-15659-1)
Supplement: Supplementary file 7 — Supplementary Data 3 [file 41467_2020_15659_MOESM7_ESM.zip › Postnatal_Atlases/Label_info.txt]

id	name	acronym	structure_order	parent_id	parent_acronym
1	"Tuberomammillary nucleus, ventral part"	TMv	75500	557	TM
2	"Primary somatosensory area, mouth, layer 6b"	SSp-m6b	6200	345	SSp-m
3	secondary fissure	sec	118200	1040	grv of CBX
4	Inferior colliculus	IC	79100	339	MBsen
6	internal capsule	int	107000	784	cst
7	Principal sensory nucleus of the trigeminal	PSV	85300	1132	P-sen
8	Basic cell groups and regions	grey	100	997	root
9	"Primary somatosensory area, trunk, layer 6a"	SSp-tr6a	7500	361	SSp-tr
10	"Superior colliculus, motor related, intermediate gray layer"	SCig	81100	294	SCm
11	posterolateral fissure	plf	118300	1040	grv of CBX
12	Interfascicular nucleus raphÌÄåøÌâåÀÌâå_	IF	84100	165	RAmb
14	internal medullary lamina of the thalamus	im	108200	896	lfbst
15	Parataenial nucleus	PT	68100	571	MTN
16	"Layer 6b, isocortex"	6b	46500	703	CTXsp
17	"Superior colliculus, motor related, intermediate white layer"	SCiw	81000	294	SCm
18	nodular fissure	nf	118400	1040	grv of CBX
19	Induseum griseum	IG	41100	1080	HIP
20	"Entorhinal area, lateral part, layer 2"	ENTl2	41500	918	ENTl
21	"lateral olfactory tract, general"	lotg	97800	840	In
22	Posterior parietal association areas	PTLp	27300	315	Isocortex
23	Anterior amygdalar area	AAA	50100	278	sAMY
25	simple fissure	sif	118500	1040	grv of CBX
26	"Superior colliculus, motor related, deep gray layer"	SCdg	80800	294	SCm
27	Intergeniculate leaflet of the lateral geniculate complex	IGL	69100	1014	GENv
28	"Entorhinal area, lateral part, layer 6a"	ENTl6a	42400	918	ENTl
29	lateral spinothalamic tract	sttl	103200	871	sst
30	"Periventricular hypothalamic nucleus, anterior part"	PVa	71600	157	PVZ
31	Anterior cingulate area	ACA	18300	315	Isocortex
33	"Primary visual area, layer 6a"	VISp6a	16700	385	VISp
34	intercrural fissure	icf	118600	1040	grv of CBX
35	Oculomotor nucleus	III	82800	323	MBmot
36	"Gustatory areas, layer 1"	GU1	9200	1057	GU
37	longitudinal association bundle	lab	112500	768	mfbc
38	Paraventricular hypothalamic nucleus	PVH	70500	157	PVZ
39	"Anterior cingulate area, dorsal part"	ACAd	18900	31	ACA
41	"posteromedial visual area, layer 2/3"	VISpm2/3	17800	533	VISpm
42	"Superior colliculus, motor related, deep white layer"	SCdw	80900	294	SCm
43	ansoparamedian fissure	apf	118700	1040	grv of CBX
44	Infralimbic area	ILA	8400	315	Isocortex
45	"Spinal nucleus of the trigeminal, oral part, rostral dorsomedial part"	SPVOrdm	91900	445	SPVO
46	mammillary related	mfbsma	114300	824	mfsbshy
47	"Paraventricular hypothalamic nucleus, magnocellular division, anterior magnocellular part"	PVHam	70700	71	PVHm
48	"Anterior cingulate area, ventral part"	ACAv	19500	31	ACA
49	intraparafloccular fissure	ipf	118800	1040	grv of CBX
50	Precommissural nucleus	PRC	81600	795	PAG
51	Intralaminar nuclei of the dorsal thalamus	ILM	68300	856	DORpm
52	"Entorhinal area, lateral part, layer 3"	ENTl3	41900	918	ENTl
53	"Spinal nucleus of the trigeminal, oral part, middle dorsomedial part, dorsal zone"	SPVOmdmd	91700	445	SPVO
54	medial forebrain bundle	mfb	112800	824	mfsbshy
55	"Paraventricular hypothalamic nucleus, parvicellular division, anterior parvicellular part"	PVHap	71300	94	PVHp
56	Nucleus accumbens	ACB	48400	493	STRv
57	paramedian sulcus	pms	118900	1040	grv of CBX
58	Medial terminal nucleus of the accessory optic tract	MT	83500	323	MBmot
59	Intermediodorsal nucleus of the thalamus	IMD	67200	444	MED
60	"Entorhinal area, lateral part, layer 6b"	ENTl6b	42500	918	ENTl
61	"Spinal nucleus of the trigeminal, oral part, middle dorsomedial part, ventral zone"	SPVOmdmv	91800	445	SPVO
62	medial longitudinal fascicle	mlf	99100	832	IIIn
63	"Paraventricular hypothalamic nucleus, descending division"	PVHd	76200	467	MEZ 
64	Anterodorsal nucleus	AD	66700	239	ATN
65	parafloccular sulcus	pfs	119000	1040	grv of CBX
66	Lateral terminal nucleus of the accessory optic tract	LT	83300	323	MBmot
67	Interstitial nucleus of Cajal	INC	81700	795	PAG
68	"Frontal pole, layer 1"	FRP1	700	184	FRP
69	"Spinal nucleus of the trigeminal, oral part, ventrolateral part"	SPVOvl	92000	445	SPVO
70	midbrain related	mfbsm	115500	824	mfsbshy
71	"Paraventricular hypothalamic nucleus, magnocellular division"	PVHm	70600	38	PVH
72	Anterodorsal preoptic nucleus	ADP	72000	141	PVR
73	ventricular systems	VS	115800	997	root
74	"Lateral visual area, layer 6a"	VISl6a	16000	409	VISl
75	Dorsal terminal nucleus of the accessory optic tract	DT	83400	323	MBmot
76	Interstitial nucleus of the vestibular nerve	INV	96700	370	MY-mot
77	"Spinal nucleus of the trigeminal, oral part, caudal dorsomedial part"	SPVOcdm	91600	445	SPVO
78	middle cerebellar peduncle	mcp	105000	752	cbp
79	"Paraventricular hypothalamic nucleus, magnocellular division, medial magnocellular part"	PVHmm	70800	71	PVHm
80	Anterior hypothalamic area	AHA	72100	141	PVR
81	lateral ventricle	VL	115900	73	VS
82	"Nucleus of the lateral lemniscus, dorsal part"	NLLd	85000	612	NLL
83	Inferior olivary complex	IO	93500	370	MY-mot
84	"Prelimbic area, layer 6a"	PL6a	20600	972	PL
85	spinocerebellar tract	sct	104700	812	dscp
86	middle thalamic commissure	mtc	108300	896	lfbst
87	"Paraventricular hypothalamic nucleus, parvicellular division, medial parvicellular part, dorsal zone"	PVHmpd	71400	94	PVHp
88	Anterior hypothalamic nucleus	AHN	74100	467	MEZ 
89	rhinocele	RC	116000	81	VL
90	"Nucleus of the lateral lemniscus, horizontal part"	NLLh	85100	612	NLL
91	Interposed nucleus	IP	63100	519	CBN
92	"Entorhinal area, lateral part, layer 4"	ENTl4	42000	918	ENTl
93	motor root of the trigeminal nerve	moV	99700	901	Vn
94	"Paraventricular hypothalamic nucleus, parvicellular division"	PVHp	71200	38	PVH
95	Agranular insular area	AI	23300	315	Isocortex
96	Dorsal cochlear nucleus	DCO	90000	607	CN
97	"Temporal association areas, layer 1"	TEa1	28100	541	TEa
98	subependymal zone	SEZ	116100	81	VL
99	"Nucleus of the lateral lemniscus, ventral part"	NLLv	85200	612	NLL
100	Interpeduncular nucleus	IPN	84200	165	RAmb
101	Ventral cochlear nucleus	VCO	90100	607	CN
102	nigrostriatal tract	nst	108800	760	epsc
103	"Paraventricular hypothalamic nucleus, magnocellular division, posterior magnocellular part"	PVHpm	70900	71	PVHm
104	"Agranular insular area, dorsal part"	AId	23400	95	AI
105	"Superior olivary complex, medial part"	SOCm	86800	398	SOC
106	Inferior salivatory nucleus	ISN	93700	370	MY-mot
107	"Somatomotor areas, Layer 1"	MO1	1000	500	MO
108	choroid plexus	chpl	116200	81	VL
109	nigrothalamic fibers	ntt	108900	760	epsc
110	"Paraventricular hypothalamic nucleus, parvicellular division, periventricular part"	PVHpv	71500	94	PVHp
111	"Agranular insular area, posterior part"	AIp	24000	95	AI
112	Granular lamina of the cochlear nuclei	CNlam	89800	607	CN
113	"Primary somatosensory area, lower limb, layer 2/3"	SSp-ll2/3	5100	337	SSp-ll
114	"Superior olivary complex, lateral part"	SOCl	86900	398	SOC
115	Trochlear nucleus	IV	83000	323	MBmot
116	choroid fissure	chfl	116300	81	VL
117	optic chiasm	och	98700	848	IIn
118	"Periventricular hypothalamic nucleus, intermediate part"	PVi	71700	157	PVZ
119	"Agranular insular area, ventral part"	AIv	24600	95	AI
120	"Agranular insular area, posterior part, layer 1"	AIp1	24100	111	AIp
121	"Lateral visual area, layer 6b"	VISl6b	16100	409	VISl
122	"Superior olivary complex, periolivary region"	POR	86700	398	SOC
123	Kolliker-Fuse subnucleus	KF	85500	867	PB
124	interventricular foramen	IVF	116400	73	VS
125	optic tract	opt	98800	848	IIn
126	"Periventricular hypothalamic nucleus, posterior part"	PVp	73400	141	PVR
127	Anteromedial nucleus	AM	66400	239	ATN
128	Midbrain reticular nucleus	MRN	80300	323	MBmot
129	third ventricle	V3	116500	73	VS
130	"Superior central nucleus raphÌÄåøÌâåÀÌâå_, medial part"	CSm	88600	679	CS
131	Lateral amygdalar nucleus	LA	47000	703	CTXsp
132	"Prelimbic area, layer 6b"	PL6b	20700	972	PL
133	"Periventricular hypothalamic nucleus, preoptic part"	PVpo	73500	141	PVR
134	pallidotegmental fascicle	ptf	109000	760	epsc
135	Nucleus ambiguus	AMB	92800	370	MY-mot
136	Intermediate reticular nucleus	IRN	93600	370	MY-mot
137	"Superior central nucleus raphÌÄåøÌâåÀÌâå_, lateral part"	CSl	88500	679	CS
138	Lateral group of the dorsal thalamus	LAT	65700	856	DORpm
139	"Entorhinal area, lateral part, layer 5"	ENTl5	42200	918	ENTl
140	cerebral aqueduct	AQ	116600	73	VS
141	Periventricular region	PVR	71900	1097	HY
142	pallidothalmic pathway	pap	108700	760	epsc
143	"Nucleus ambiguus, ventral division"	AMBv	93000	135	AMB
144	"Olfactory tubercle, layers 1-3"	OT1-3	48900	754	OT
145	fourth ventricle	V4	116700	73	VS
146	Pontine reticular nucleus	PRNr	89000	1117	P-sat
147	Locus ceruleus	LC	88700	1117	P-sat
148	"Gustatory areas, layer 4"	GU4	9400	1057	GU
149	Paraventricular nucleus of the thalamus	PVT	68000	571	MTN
150	periventricular bundle of the hypothalamus	pvbh	114200	824	mfsbshy
151	Accessory olfactory bulb	AOB	30600	698	OLF
152	"Piriform area, layers 1-3"	PIR1-3	33700	961	PIR
153	lateral recess	V4r	116800	145	V4
154	Perihypoglossal nuclei	PHY	95100	370	MY-mot
155	Lateral dorsal nucleus of thalamus	LD	67000	239	ATN
156	"Dorsal auditory area, layer 6a"	AUDd6a	11100	1011	AUDd
157	Periventricular zone	PVZ	70100	1097	HY
158	posterior commissure	pc	99200	832	IIIn
159	Anterior olfactory nucleus	AON	31000	698	OLF
160	"Anterior olfactory nucleus, layer 1"	AON1	31600	159	AON
161	Nucleus intercalatus	NIS	95200	154	PHY
162	Laterodorsal tegmental nucleus	LDT	88800	1117	P-sat
163	"Agranular insular area, posterior part, layer 2/3"	AIp2/3	24200	111	AIp
164	"central canal, spinal cord/medulla"	c	116900	73	VS
165	Midbrain raphÌÄåøÌâåÀÌâå_ nuclei	RAmb	84000	348	MBsta
166	premammillary commissure	pmx	113500	824	mfsbshy
167	"Anterior olfactory nucleus, dorsal part"	AONd	31100	159	AON
168	"Anterior olfactory nucleus, layer 2"	AON2	31700	159	AON
169	Nucleus prepositus	PRP	95400	154	PHY
170	Dorsal part of the lateral geniculate complex	LGd	65500	1008	GENd
171	"Prelimbic area, layer 1"	PL1	20200	972	PL
173	Retrochiasmatic area	RCH	77800	290	LZ
174	preoptic commissure	poc	113000	824	mfsbshy
175	"Anterior olfactory nucleus, external part"	AONe	31200	159	AON
177	Nucleus of Roller	NR	95300	154	PHY
178	Ventral part of the lateral geniculate complex	LGv	69200	1014	GENv
179	"Anterior cingulate area, layer 6a"	ACA6a	18700	31	ACA
180	"Gustatory areas, layer 2/3"	GU2/3	9300	1057	GU
181	Nucleus of reunions	RE	68200	571	MTN
182	propriohypothalamic pathways	php	113700	824	mfsbshy
183	"Anterior olfactory nucleus, lateral part"	AONl	31300	159	AON
184	"Frontal pole, cerebral cortex"	FRP	600	315	Isocortex
185	"Parapyramidal nucleus, deep part"	PPYd	95700	1069	PPY
186	Lateral habenula	LH	69800	958	EPI
187	"Gustatory areas, layer 5"	GU5	9500	1057	GU
188	"Accessory olfactory bulb, glomerular layer"	AOBgl	30700	151	AOB
189	Rhomboid nucleus	RH	68400	51	ILM
190	pyramid	py	107600	784	cst
191	"Anterior olfactory nucleus, medial part"	AONm	31400	159	AON
192	"Cortical amygdalar area, anterior part, layer 1"	COAa1	34800	639	COAa
193	"Parapyramidal nucleus, superficial part"	PPYs	95800	1069	PPY
194	Lateral hypothalamic area	LHA	77300	290	LZ
195	"Prelimbic area, layer 2"	PL2	20300	972	PL
196	"Accessory olfactory bulb, granular layer"	AOBgr	30800	151	AOB
197	Rostral linear nucleus raphÌÄåøÌâåÀÌâå_	RL	84300	165	RAmb
198	pyramidal decussation	pyd	107700	784	cst
199	"Anterior olfactory nucleus, posteroventral part"	AONpv	31500	159	AON
200	"Cortical amygdalar area, anterior part, layer 2"	COAa2	34900	639	COAa
201	"Primary somatosensory area, barrel field, layer 2/3"	SSp-bfd2/3	4400	329	SSp-bfd
202	Medial vestibular nucleus	MV	96100	701	VNC
203	Linear nucleus of the medulla	LIN	93800	370	MY-mot
204	"Accessory olfactory bulb, mitral layer"	AOBmi	30900	151	AOB
205	"retriculospinal tract, lateral part"	rstl	110200	855	rst
206	Nucleus raphÌÄåøÌâåÀÌâå_ magnus	RM	96900	379	MY-sat
207	Area postrema	AP	89600	386	MY-sen
208	"Cortical amygdalar area, anterior part, layer 3"	COAa3	35000	639	COAa
209	Lateral vestibular nucleus	LAV	96000	701	VNC
210	Lateral mammillary nucleus	LM	74700	331	MBO
211	"Anterior cingulate area, dorsal part, layer 2/3"	ACAd2/3	19100	39	ACAd
212	"Main olfactory bulb, glomerular layer"	MOBgl	30100	507	MOB
213	"retriculospinal tract, medial part"	rstm	110300	855	rst
214	Red nucleus	RN	82700	323	MBmot
215	Anterior pretectal nucleus	APN	82000	1100	PRT
216	"Cortical amygdalar area, posterior part, lateral zone, layer 1"	COApl1	35500	655	COApl
217	Superior vestibular nucleus	SUV	96300	701	VNC
218	Lateral posterior nucleus of the thalamus	LP	65800	138	LAT
219	"Somatomotor areas, Layer 2/3"	MO2/3	1100	500	MO
220	"Main olfactory bulb, granule layer"	MOBgr	30200	507	MOB
221	rubroreticular tract	rrt	109900	863	rust
222	Nucleus raphÌÄåøÌâåÀÌâå_ obscurus	RO	97100	379	MY-sat
223	Arcuate hypothalamic nucleus	ARH	71800	157	PVZ
224	"Cortical amygdalar area, posterior part, lateral zone, layer 2"	COApl2	35600	655	COApl
225	Spinal vestibular nucleus	SPIV	96200	701	VNC
226	Lateral preoptic area	LPO	77400	290	LZ
227	"Anterior cingulate area, layer 6b"	ACA6b	18800	31	ACA
228	"Main olfactory bulb, inner plexiform layer"	MOBipl	30300	507	MOB
229	sensory root of the trigeminal nerve	sV	99800	901	Vn
230	Nucleus raphÌÄåøÌâåÀÌâå_ pallidus	RPA	97000	379	MY-sat
231	Anterior tegmental nucleus	AT	83200	323	MBmot
232	"Cortical amygdalar area, posterior part, lateral zone, layer 3"	COApl3	35700	655	COApl
233	"Anterolateral visual area, layer 5"	VISal5	14500	402	VISal
234	"Temporal association areas, layer 4"	TEa4	28300	541	TEa
235	Lateral reticular nucleus	LRN	93900	370	MY-mot
236	"Main olfactory bulb, mitral layer"	MOBmi	30400	507	MOB
237	solitary tract	ts	101600	917	Xn
238	Nucleus raphÌÄåøÌâåÀÌâå_ pontis	RPO	89100	1117	P-sat
239	Anterior group of the dorsal thalamus	ATN	66200	856	DORpm
240	"Cortical amygdalar area, posterior part, medial zone, layer 1"	COApm1	36100	663	COApm
241	"Posterior parietal association areas, layer 2/3"	PTLp2/3	27500	22	PTLp
242	Lateral septal nucleus	LS	49400	275	LSX
243	"Dorsal auditory area, layer 6b"	AUDd6b	11200	1011	AUDd
244	"Main olfactory bulb, outer plexiform layer"	MOBopl	30500	507	MOB
245	spinocervical tract	scrt	103400	871	sst
246	"Midbrain reticular nucleus, retrorubral area"	RR	80200	323	MBmot
247	Auditory areas	AUD	10500	315	Isocortex
248	"Cortical amygdalar area, posterior part, medial zone, layer 2"	COApm2	36200	663	COApm
249	"Posterior auditory area, layer 6a"	AUDpo6a	12500	1027	AUDpo
250	"Lateral septal nucleus, caudal (caudodorsal) part"	LSc	49500	242	LS
251	"Primary auditory area, layer 2/3"	AUDp2/3	11500	1002	AUDp
252	"Dorsal auditory area, layer 5"	AUDd5	11000	1011	AUDd
253	spinohypothalamic pathway	shp	103900	871	sst
254	Retrosplenial area	RSP	25200	315	Isocortex
255	Anteroventral nucleus of thalamus	AV	66300	239	ATN
256	"Cortical amygdalar area, posterior part, medial zone, layer 3"	COApm3	36300	663	COApm
257	"posteromedial visual area, layer 6a"	VISpm6a	18100	533	VISpm
258	"Lateral septal nucleus, rostral (rostroventral) part"	LSr	49600	242	LS
259	"Entorhinal area, medial part, ventral zone, layer 1"	ENTmv1	43800	934	ENTmv
260	"Nucleus of the lateral olfactory tract, molecular layer"	NLOT1	34300	619	NLOT
261	spino-olivary pathway	sop	103500	871	sst
262	Reticular nucleus of the thalamus	RT	68900	856	DORpm
263	Anteroventral preoptic nucleus	AVP	72200	141	PVR
264	"Orbital area, layer 1"	ORB1	20900	714	ORB
266	"Lateral septal nucleus, ventral part"	LSv	49700	242	LS
267	"Dorsal peduncular area, layer 6a"	DP6a	33500	814	DP
268	"Nucleus of the lateral olfactory tract, pyramidal layer"	NLOT2	34400	619	NLOT
269	"Posterolateral visual area, layer 2/3"	VISpl2/3	17100	425	VISpl
270	spinoreticular pathway	srp	103600	871	sst
271	Nucleus sagulum	SAG	79600	339	MBsen
272	Anteroventral periventricular nucleus	AVPV	72300	141	PVR
274	"Retrosplenial area, dorsal part, layer 6a"	RSPd6a	26400	879	RSPd
275	Lateral septal complex	LSX	49300	477	STR
276	"Piriform area, molecular layer"	PIR1	33800	961	PIR
277	spinotectal pathway	stp	103800	871	sst
278	Striatum-like amygdalar nuclei	sAMY	50000	477	STR
279	"Retrosplenial area, lateral agranular part, layer 6b"	RSPagl6b	25800	894	RSPagl
280	Barrington's nucleus	B	87100	987	P-mot
281	"Anteromedial visual area, layer 1"	VISam1	14900	394	VISam
283	Lateral tegmental nucleus	LTN	87300	987	P-mot
284	"Piriform area, pyramidal layer"	PIR2	33900	961	PIR
285	spinotelenchephalic pathway	step	104000	871	sst
286	Suprachiasmatic nucleus	SCH	73700	141	PVR
287	Bed nucleus of the anterior commissure	BAC	54600	809	PALc
288	"Orbital area, ventrolateral part, layer 2/3"	ORBvl2/3	22900	746	ORBvl
289	"Temporal association areas, layer 5"	TEa5	28400	541	TEa
290	Hypothalamic lateral zone	LZ	77200	1097	HY
291	"Piriform area, polymorph layer"	PIR3	34000	961	PIR
292	Bed nucleus of the accessory olfactory tract	BA	50200	278	sAMY
293	spinovestibular pathway	svp	103700	871	sst
294	"Superior colliculus, motor related"	SCm	80700	323	MBmot
295	Basolateral amygdalar nucleus	BLA	47100	703	CTXsp
296	"Anterior cingulate area, ventral part, layer 2/3"	ACAv2/3	19700	48	ACAv
297	"Taenia tecta, dorsal part, layers 1-4"	TTd1-4	32000	589	TT
298	Magnocellular nucleus	MA	52200	835	PALv
299	"Somatomotor areas, Layer 5"	MO5	1200	500	MO
300	"Ventral part of the lateral geniculate complex, lateral zone"	LGvl	69300	178	LGv
301	stria terminalis	st	112600	768	mfbc
302	"Superior colliculus, sensory related"	SCs	78700	339	MBsen
303	"Basolateral amygdalar nucleus, anterior part"	BLAa	47200	295	BLA
304	"Prelimbic area, layer 2/3"	PL2/3	20400	972	PL
305	"Primary visual area, layer 6b"	VISp6b	16800	385	VISp
306	"Taenia tecta, ventral part, layers 1-3"	TTv1-3	32600	589	TT
307	Magnocellular reticular nucleus	MARN	94200	370	MY-mot
308	"Posterior parietal association areas, layer 6a"	PTLp6a	27800	22	PTLp
309	striatonigral pathway	snp	109100	760	epsc
310	Septofimbrial nucleus	SF	49800	275	LSX
311	"Basolateral amygdalar nucleus, posterior part"	BLAp	47300	295	BLA
312	"Entorhinal area, lateral part, layer 4/5"	ENTl4/5	42100	918	ENTl
313	Midbrain	MB	78500	343	BS
314	"Agranular insular area, posterior part, layer 6a"	AIp6a	24400	111	AIp
315	Isocortex	Isocortex	500	695	CTXpl
316	"Ventral part of the lateral geniculate complex, medial zone"	LGvm	69400	178	LGv
317	subthalamic fascicle	stf	109200	760	epsc
318	Supragenual nucleus	SG	87800	987	P-mot
319	Basomedial amygdalar nucleus	BMA	47500	703	CTXsp
320	"Primary motor area, Layer 1"	MOp1	1600	985	MOp
321	Subgeniculate nucleus	SubG	69500	1014	GENv
322	Primary somatosensory area	SSp	2800	453	SS
323	"Midbrain, motor related"	MBmot	79900	313	MB
324	"Entorhinal area, medial part, ventral zone, layer 2"	ENTmv2	43900	934	ENTmv
325	Suprageniculate nucleus	SGN	66100	138	LAT
326	superior cerebelar peduncles	scp	104500	752	cbp
327	"Basomedial amygdalar nucleus, anterior part"	BMAa	47600	319	BMA
328	"Agranular insular area, dorsal part, layer 2/3"	AId2/3	23600	104	AId
329	"Primary somatosensory area, barrel field"	SSp-bfd	4200	322	SSp
330	"Retrosplenial area, dorsal part, layer 6b"	RSPd6b	26500	879	RSPd
331	Mammillary body	MBO	74600	467	MEZ 
332	Accessory supraoptic group	ASO	70300	157	PVZ
333	Septohippocampal nucleus	SH	49900	275	LSX
334	"Basomedial amygdalar nucleus, posterior part"	BMAp	47700	319	BMA
335	"Perirhinal area, layer 6a"	PERI6a	28800	922	PERI
336	superior colliculus commissure	csc	98600	848	IIn
337	"Primary somatosensory area, lower limb"	SSp-ll	4900	322	SSp
338	Subfornical organ	SFO	73800	141	PVR
339	"Midbrain, sensory related"	MBsen	78600	313	MB
340	"Posterior parietal association areas, layer 6b"	PTLp6b	27900	22	PTLp
341	supramammillary decussation	smd	113600	824	mfsbshy
342	Substantia innominata	SI	52100	835	PALv
343	Brain stem	BS	63300	8	grey
344	"Agranular insular area, posterior part, layer 5"	AIp5	24300	111	AIp
345	"Primary somatosensory area, mouth"	SSp-m	5600	322	SSp
346	"Primary somatosensory area, layer 2/3"	SSp2/3	3000	322	SSp
347	Subparaventricular zone	SBPV	73600	141	PVR
348	"Midbrain, behavioral state related"	MBsta	83700	313	MB
349	supraoptic commissures	sup	113100	824	mfsbshy
350	Subceruleus nucleus	SLC	89200	1117	P-sat
351	Bed nuclei of the stria terminalis	BST	52900	809	PALc
352	"Orbital area, layer 5"	ORB5	21100	714	ORB
353	"Primary somatosensory area, nose"	SSp-n	3500	322	SSp
354	Medulla	MY	89400	1065	HB
355	"Agranular insular area, posterior part, layer 6b"	AIp6b	24500	111	AIp
356	Preparasubthalamic nucleus	PST	77600	290	LZ
357	tectothalamic pathway	ttp	98900	848	IIn
358	Sublaterodorsal nucleus	SLD	89300	1117	P-sat
359	"Bed nuclei of the stria terminalis, anterior division"	BSTa	53000	351	BST
360	"Dorsal peduncular area, layer 2/3"	DP2/3	33300	814	DP
361	"Primary somatosensory area, trunk"	SSp-tr	7000	322	SSp
362	Mediodorsal nucleus of thalamus	MD	67300	444	MED
363	"Prelimbic area, layer 5"	PL5	20500	972	PL
364	Parasubthalamic nucleus	PSTN	77700	290	LZ
365	thalamic peduncles	tp	108400	896	lfbst
366	Submedial nucleus of the thalamus	SMT	67700	444	MED
367	"Bed nuclei of the stria terminalis, posterior division"	BSTp	54000	351	BST
368	"Perirhinal area, layer 6b"	PERI6b	28900	922	PERI
369	"Primary somatosensory area, upper limb"	SSp-ul	6300	322	SSp
370	"Medulla, motor related"	MY-mot	92200	354	MY
371	"Entorhinal area, medial part, ventral zone, layer 3"	ENTmv3	44000	934	ENTmv
372	Infracerebellar nucleus	ICB	93400	370	MY-mot
373	trigeminocerebellar tract	tct	105800	752	cbp
374	"Substantia nigra, compact part"	SNc	83800	348	MBsta
375	Ammon's horn	CA	37600	1080	HIP
376	"Cortical amygdalar area, posterior part, lateral zone, layers 1-3"	COApl1-3	35400	655	COApl
377	"Posterolateral visual area, layer 6a"	VISpl6a	17400	425	VISpl
378	Supplemental somatosensory area	SSs	7700	453	SS
379	"Medulla, behavioral state related"	MY-sat	96800	354	MY
380	cuneate fascicle	cuf	102700	514	dc
381	"Substantia nigra, reticular part"	SNr	80000	323	MBmot
382	Field CA1	CA1	37700	375	CA
383	"Cortical amygdalar area, posterior part, medial zone, layers 1-3"	COApm1-3	36000	663	COApm
384	trochlear nerve decussation	IVd	99400	911	IVn
385	Primary visual area	VISp	16200	669	VIS
386	"Medulla, sensory related"	MY-sen	89500	354	MY
387	"Entorhinal area, lateral part, layer 5/6"	ENTl5/6	42300	918	ENTl
388	gracile fascicle	grf	102800	514	dc
389	ventral spinothalamic tract	sttv	103300	871	sst
390	Supraoptic nucleus	SO	70200	157	PVZ
391	"Field CA1, stratum lacunosum-moleculare"	CA1slm	37800	382	CA1
392	"Nucleus of the lateral olfactory tract, layers 1-3"	NLOT1-3	34200	619	NLOT
393	"Posterolateral visual area, layer 6b"	VISpl6b	17500	425	VISpl
394	Anteromedial visual area	VISam	14800	669	VIS
395	Medullary reticular nucleus	MDRN	94300	370	MY-mot
396	internal arcuate fibers	iaf	102900	514	dc
397	ventral tegmental decussation	vtd	109800	863	rust
398	Superior olivary complex	SOC	86600	1132	P-sen
399	"Field CA1, stratum oriens"	CA1so	37900	382	CA1
400	"Piriform-amygdalar area, layers 1-3"	PAA1-3	36500	788	PAA
401	"Anteromedial visual area, layer 4"	VISam4	15100	394	VISam
402	Anterolateral visual area	VISal	14100	669	VIS
403	Medial amygdalar nucleus	MEA	50800	278	sAMY
404	olivocerebellar tract	oct	105600	490	bct
405	ventrolateral hypothalamic tract	vlt	112900	824	mfsbshy
406	Subparafascicular nucleus	SPF	64500	864	DORsm
407	"Field CA1, pyramidal layer"	CA1sp	38000	382	CA1
408	"Piriform-amygdalar area, molecular layer"	PAA1	36600	788	PAA
409	Lateral visual area	VISl	15500	669	VIS
410	reticulocerebellar tract	rct	105700	490	bct
411	"Medial amygdalar nucleus, anterodorsal part"	MEAad	50900	403	MEA
412	"Orbital area, lateral part, layer 2/3"	ORBl2/3	21600	723	ORBl
413	vestibular nerve	vVIIIn	100600	933	VIIIn
414	"Subparafascicular nucleus, magnocellular part"	SPFm	64600	406	SPF
415	"Field CA1, stratum radiatum"	CA1sr	38100	382	CA1
416	"Piriform-amygdalar area, pyramidal layer"	PAA2	36700	788	PAA
418	"Medial amygdalar nucleus, anteroventral part"	MEAav	51000	403	MEA
419	"Entorhinal area, medial part, ventral zone, layer 4"	ENTmv4	44100	934	ENTmv
420	precommissural fornix diagonal band	db	111600	745	fxprg
421	"Lateral visual area, layer 1"	VISl1	15600	409	VISl
422	"Subparafascicular nucleus, parvicellular part"	SPFp	64700	406	SPF
423	Field CA2	CA2	38200	375	CA
424	"Piriform-amygdalar area, polymorph layer"	PAA3	36800	788	PAA
425	Posterolateral visual area	VISpl	16900	669	VIS
426	"Medial amygdalar nucleus, posterodorsal part"	MEApd	51100	403	MEA
427	Ectorhinal area/Layer 2/3	ECT2/3	29500	895	ECT
428	medial corticohypothalmic tract	mct	111800	737	fxpo
429	"Spinal nucleus of the trigeminal, caudal part"	SPVC	91300	386	MY-sen
430	"Retrosplenial area, ventral part, layer 2/3"	RSPv2/3	26900	886	RSPv
431	"Field CA2, stratum lacunosum-moleculare"	CA2slm	38300	423	CA2
432	Nucleus circularis	NC	70400	332	ASO
433	"Anteromedial visual area, layer 5"	VISam5	15200	394	VISam
434	"Retrosplenial area, dorsal part, layer 2/3"	RSPd2/3	26100	879	RSPd
435	"Medial amygdalar nucleus, posteroventral part"	MEApv	51500	403	MEA
436	columns of the fornix	fx	111900	737	fxpo
437	"Spinal nucleus of the trigeminal, interpolar part"	SPVI	91400	386	MY-sen
438	"Field CA2, stratum oriens"	CA2so	38400	423	CA2
439	"Paraventricular hypothalamic nucleus, descending division, dorsal parvicellular part"	PVHdp	76300	63	PVHd
440	"Orbital area, lateral part, layer 6a"	ORBl6a	21800	723	ORBl
441	"Anteromedial visual area, layer 6b"	VISam6b	15400	394	VISam
442	"Retrosplenial area, dorsal part, layer 1"	RSPd1	26000	879	RSPd
443	dorsal hippocampal commissure	dhc	112100	618	hc
444	Medial group of the dorsal thalamus	MED	67100	856	DORpm
445	"Spinal nucleus of the trigeminal, oral part"	SPVO	91500	386	MY-sen
446	"Field CA2, pyramidal layer"	CA2sp	38500	423	CA2
447	"Paraventricular hypothalamic nucleus, descending division, forniceal part"	PVHf	76400	63	PVHd
448	"Orbital area, lateral part, layer 1"	ORBl1	21500	723	ORBl
449	ventral hippocampal commissure	vhc	112200	618	hc
450	"Primary somatosensory area, upper limb, layer 1"	SSp-ul1	6400	369	SSp-ul
451	"Basolateral amygdalar nucleus, ventral part"	BLAv	47400	295	BLA
452	Median preoptic nucleus	MEPO	72800	141	PVR
453	Somatosensory areas	SS	2700	315	Isocortex
454	"Field CA2, stratum radiatum"	CA2sr	38600	423	CA2
455	"Paraventricular hypothalamic nucleus, descending division, lateral parvicellular part"	PVHlp	76500	63	PVHd
456	"Posterior auditory area, layer 6b"	AUDpo6b	12600	1027	AUDpo
457	"Visual areas, layer 6a"	VIS6a	13900	669	VIS
458	"Olfactory tubercle, molecular layer"	OT1	49000	754	OT
459	accessory olfactory tract	aolt	98100	21	lotg
460	Midbrain trigeminal nucleus	MEV	79800	339	MBsen
461	"Primary somatosensory area, trunk, layer 6b"	SSp-tr6b	7600	361	SSp-tr
462	Superior salivatory nucleus	SSN	87900	987	P-mot
463	Field CA3	CA3	38700	375	CA
464	"Paraventricular hypothalamic nucleus, descending division, medial parvicellular part, ventral zone"	PVHmpv	76600	63	PVHd
465	"Olfactory tubercle, pyramidal layer"	OT2	49100	754	OT
466	alveus	alv	111200	1099	fxs
467	Hypothalamic medial zone	MEZ 	74000	1097	HY
468	"Entorhinal area, medial part, dorsal zone, layer 2a"	ENTm2a	43000	926	ENTm
469	"posteromedial visual area, layer 6b"	VISpm6b	18200	533	VISpm
470	Subthalamic nucleus	STN	77900	290	LZ
471	"Field CA3, stratum lacunosum-moleculare"	CA3slm	38800	463	CA3
472	"Medial amygdalar nucleus, posterodorsal part, sublayer a"	MEApd-a	51200	426	MEApd
473	"Olfactory tubercle, polymorph layer"	OT3	49200	754	OT
474	angular path	ab	112400	1099	fxs
475	Medial geniculate complex	MG	65100	1008	GENd
476	"Orbital area, layer 6a"	ORB6a	21200	714	ORB
477	Striatum	STR	48000	623	CNU
478	"Primary somatosensory area, lower limb, layer 6a"	SSp-ll6a	5400	337	SSp-ll
479	"Field CA3, stratum lucidum"	CA3slu	38900	463	CA3
480	"Medial amygdalar nucleus, posterodorsal part, sublayer b"	MEApd-b	51300	426	MEApd
481	Islands of Calleja	isl	48700	754	OT
482	brachium of the inferior colliculus	bic	101300	948	cVIIIn
483	Medial habenula	MH	69700	958	EPI
484	"Orbital area, medial part, layer 1"	ORBm1	22100	731	ORBm
485	Striatum dorsal region	STRd	48100	477	STR
486	"Field CA3, stratum oriens"	CA3so	39000	463	CA3
487	"Medial amygdalar nucleus, posterodorsal part, sublayer c"	MEApd-c	51400	426	MEApd
488	"Orbital area, lateral part, layer 6b"	ORBl6b	21900	723	ORBl
489	Major island of Calleja	islm	48800	754	OT
490	bulbocerebellar tract	bct	105500	1123	icp
491	Medial mammillary nucleus	MM	74800	331	MBO
492	"Orbital area, layer 2/3"	ORB2/3	21000	714	ORB
493	Striatum ventral region	STRv	48300	477	STR
494	"Superior colliculus, motor related, intermediate gray layer, sublayer a"	SCig-a	81200	10	SCig
495	"Field CA3, pyramidal layer"	CA3sp	39100	463	CA3
496	"Dorsal peduncular area, layer 1"	DP1	33100	814	DP
497	"Visual areas, layer 6b"	VIS6b	14000	669	VIS
498	"Bed nuclei of the stria terminalis, anterior division, anteromedial area"	BSTam	53200	359	BSTa
499	cuneocerebellar tract	cct	105300	1123	icp
500	Somatomotor areas	MO	900	315	Isocortex
501	"posteromedial visual area, layer 4"	VISpm4	17900	533	VISpm
502	Subiculum	SUB	45500	822	RHP
503	"Superior colliculus, motor related, intermediate gray layer, sublayer b"	SCig-b	81300	10	SCig
504	"Field CA3, stratum radiatum"	CA3sr	39200	463	CA3
505	"Bed nuclei of the stria terminalis, anterior division, dorsomedial nucleus"	BSTdm	53300	359	BSTa
506	dorsal acoustic stria	das	101000	948	cVIIIn
507	Main olfactory bulb	MOB	30000	698	OLF
508	"Entorhinal area, medial part, dorsal zone, layer 2b"	ENTm2b	43100	926	ENTm
509	"Subiculum, dorsal part"	SUBd	45600	502	SUB
510	"Primary somatosensory area, lower limb, layer 6b"	SSp-ll6b	5500	337	SSp-ll
511	"Superior colliculus, motor related, intermediate gray layer, sublayer c"	SCig-c	81400	10	SCig
512	Cerebellum	CB	54700	8	grey
513	"Bed nuclei of the stria terminalis, anterior division, fusiform nucleus"	BSTfu	53400	359	BSTa
514	dorsal column	dc	102600	932	cett
515	Medial preoptic nucleus	MPN	75600	467	MEZ 
516	"Orbital area, layer 6b"	ORB6b	21300	714	ORB
517	"Postpiriform transition area, layers 1-3"	TR1-3	37000	566	TR
518	"Subiculum, ventral part"	SUBv	46000	502	SUB
519	Cerebellar nuclei	CBN	62900	512	CB
520	"Ventral auditory area, layer 6a"	AUDv6a	13200	1018	AUDv
521	"Bed nuclei of the stria terminalis, anterior division, magnocellular nucleus"	BSTmg	53600	359	BSTa
522	dorsal commissure of the spinal cord	dcm	102300	932	cett
523	Medial preoptic area	MPO	72900	141	PVR
524	"Orbital area, medial part, layer 2"	ORBm2	22200	731	ORBm
525	Supramammillary nucleus	SUM 	75000	331	MBO
526	"Entorhinal area, medial part, dorsal zone, layer 1"	ENTm1	42800	926	ENTm
527	"Dorsal auditory area, layer 1"	AUDd1	10700	1011	AUDd
528	Cerebellar cortex	CBX	54800	512	CB
529	"Bed nuclei of the stria terminalis, anterior division, ventral nucleus"	BSTv	53900	359	BSTa
530	dorsal fornix	df	111300	1099	fxs
531	Medial pretectal area	MPT	82100	1100	PRT
532	"Posterior parietal association areas, layer 1"	PTLp1	27400	22	PTLp
533	posteromedial visual area	VISpm	17600	669	VIS
534	Supratrigeminal nucleus	SUT	88000	987	P-mot
535	"Dorsal peduncular area, layer 2"	DP2	33200	814	DP
536	Central amygdalar nucleus	CEA	50300	278	sAMY
537	"Bed nuclei of the stria terminalis, anterior division, anterolateral area"	BSTal	53100	359	BSTa
538	dorsal limb	lotd	98000	21	lotg
539	"Midbrain reticular nucleus, magnocellular part"	MRNm	80400	128	MRN
540	"Perirhinal area, layer 1"	PERI1	29000	922	PERI
541	Temporal association areas	TEa	28000	315	Isocortex
542	"Retrosplenial area, ventral part, layer 1"	RSPv1	26700	886	RSPv
543	"Entorhinal area, medial part, dorsal zone, layer 2"	ENTm2	42900	926	ENTm
544	"Central amygdalar nucleus, capsular part"	CEAc	50400	536	CEA
545	"Retrosplenial area, dorsal part, layer 4"	RSPd4	26200	879	RSPd
546	"Bed nuclei of the stria terminalis, anterior division, juxtacapsular nucleus"	BSTju	53500	359	BSTa
547	dorsal longitudinal fascicle	dlf	115600	70	mfbsm
548	"Midbrain reticular nucleus, magnocellular part, general"	MRNmg	80500	128	MRN
549	Thalamus	TH	63500	1129	IB
550	"Entorhinal area, medial part, dorsal zone, layer 5/6"	ENTm5/6	43500	926	ENTm
551	"Central amygdalar nucleus, lateral part"	CEAl	50500	536	CEA
552	"Pontine reticular nucleus, ventral part"	PRNv	87700	987	P-mot
553	dorsal spinocerebellar tract	sctd	105200	1123	icp
554	"Bed nuclei of the stria terminalis, anterior division, oval nucleus"	BSTov	53700	359	BSTa
555	"Midbrain reticular nucleus, parvicellular part"	MRNp	80600	128	MRN
556	"Infralimbic area, layer 2/3"	ILA2/3	8700	44	ILA
557	Tuberomammillary nucleus	TM	75300	331	MBO
558	"Primary somatosensory area, nose, layer 1"	SSp-n1	3600	353	SSp-n
559	"Central amygdalar nucleus, medial part"	CEAm	50600	536	CEA
560	"Cochlear nucleus, subpedunclular granular region"	CNspg	89900	607	CN
561	"Visual areas, layer 2/3"	VIS2/3	13600	669	VIS
562	"Bed nuclei of the stria terminalis, anterior division, rhomboid nucleus"	BSTrh	53800	359	BSTa
563	dorsal tegmental tract	dtt	115700	70	mfbsm
564	Medial septal nucleus	MS	52500	904	MSC
565	"posteromedial visual area, layer 5"	VISpm5	18000	533	VISpm
566	Postpiriform transition area	TR	36900	698	OLF
567	Cerebrum	CH	200	8	grey
568	Accessory abducens nucleus	ACVI	92400	370	MY-mot
569	"Bed nuclei of the stria terminalis, posterior division, dorsal nucleus"	BSTd	54100	367	BSTp
570	dorsolateral fascicle	dl	102200	932	cett
571	Midline group of the dorsal thalamus	MTN	67900	856	DORpm
572	"Anterior cingulate area, layer 1"	ACA1	18400	31	ACA
573	"Lateral visual area, layer 4"	VISl4	15800	409	VISl
574	Tegmental reticular nucleus	TRN	88100	987	P-mot
575	Central lateral nucleus of the thalamus	CL	68700	51	ILM
576	Accessory facial motor nucleus	ACVII	92600	370	MY-mot
577	"Primary somatosensory area, upper limb, layer 4"	SSp-ul4	6600	369	SSp-ul
578	"Bed nuclei of the stria terminalis, posterior division, principal nucleus"	BSTpr	54200	367	BSTp
579	external capsule	ec	106300	956	fa
580	Nucleus of the brachium of the inferior colliculus	NB	79500	339	MBsen
581	Triangular nucleus of septum	TRS	52700	826	PALm
582	"Orbital area, medial part, layer 2/3"	ORBm2/3	22300	731	ORBm
583	Claustrum	CLA	46600	703	CTXsp
584	"Cortical amygdalar area, posterior part, lateral zone, layers 1-2"	COApl1-2	35300	655	COApl
585	"Bed nuclei of the stria terminalis, posterior division, interfascicular nucleus"	BSTif	54300	367	BSTp
586	fasciculus proprius	fpr	102500	932	cett
587	Nucleus of Darkschewitsch	ND	81800	795	PAG
588	"Anterior cingulate area, ventral part, layer 1"	ACAv1	19600	48	ACAv
589	Taenia tecta	TT	31800	698	OLF
590	"Retrosplenial area, ventral part, layer 6a"	RSPv6a	27100	886	RSPv
591	Central linear nucleus raphÌÄåøÌâåÀÌâå_	CLI	84400	165	RAmb
592	"Cortical amygdalar area, posterior part, medial zone, layers 1-2"	COApm1-2	35900	663	COApm
593	"Primary visual area, layer 1"	VISp1	16300	385	VISp
594	"Bed nuclei of the stria terminalis, posterior division, transverse nucleus"	BSTtr	54400	367	BSTp
595	fasciculus retroflexus	fr	115200	1083	mfbse
596	Diagonal band nucleus	NDB	52600	904	MSC
597	"Taenia tecta, dorsal part"	TTd	31900	589	TT
598	"Ventral auditory area, layer 6b"	AUDv6b	13300	1018	AUDv
599	Central medial nucleus of the thalamus	CM	68500	51	ILM
600	"Dorsal auditory area, layer 2/3"	AUDd2/3	10800	1011	AUDd
601	"Anterolateral visual area, layer 6a"	VISal6a	14600	402	VISal
602	"Bed nuclei of the stria terminalis, posterior division, strial extension"	BSTse	54500	367	BSTp
603	fimbria	fi	111400	1099	fxs
604	Nucleus incertus	NI	88900	1117	P-sat
605	"Taenia tecta, ventral part"	TTv	32500	589	TT
606	"Retrosplenial area, ventral part, layer 2"	RSPv2	26800	886	RSPv
607	Cochlear nuclei	CN	89700	386	MY-sen
608	"Orbital area, ventrolateral part, layer 6a"	ORBvl6a	23100	746	ORBvl
609	Subparafascicular area	SPA	64800	864	DORsm
610	"Retrosplenial area, dorsal part, layer 5"	RSPd5	26300	879	RSPd
611	habenular commissure	hbc	115300	1083	mfbse
612	Nucleus of the lateral lemniscus	NLL	84900	1132	P-sen
613	"Lateral visual area, layer 5"	VISl5	15900	409	VISl
614	Tuberal nucleus	TU	78000	290	LZ
615	"Substantia nigra, lateral part"	SNl	83600	323	MBmot
616	Cuneiform nucleus	CUN	82600	323	MBmot
617	"Mediodorsal nucleus of the thalamus, central part"	MDc	67400	362	MD
618	hippocampal commissures	hc	112000	1099	fxs
619	Nucleus of the lateral olfactory tract	NLOT	34100	698	OLF
620	"Orbital area, medial part, layer 5"	ORBm5	22400	731	ORBm
621	Motor nucleus of trigeminal	V	88200	987	P-mot
622	"Retrosplenial area, ventral part, layer 6b"	RSPv6b	27200	886	RSPv
623	Cerebral nuclei	CNU	47900	567	CH
624	Interpeduncular fossa	IPF	119100	1024	grv
625	"Primary somatosensory area, upper limb, layer 5"	SSp-ul5	6700	369	SSp-ul
626	"Mediodorsal nucleus of the thalamus, lateral part"	MDl	67500	362	MD
627	hypothalamohypophysial tract	hht	104100	285	step
628	Nucleus of the optic tract	NOT	82200	1100	PRT
629	Ventral anterior-lateral complex of the thalamus	VAL	63800	637	VENT
630	"Orbital area, lateral part, layer 5"	ORBl5	21700	723	ORBl
631	Cortical amygdalar area	COA	34600	698	OLF
632	"Dentate gyrus, granule cell layer"	DG-sg	39600	726	DG
633	inferior colliculus commissure	cic	101200	948	cVIIIn
634	Nucleus of the posterior commissure	NPC	82300	1100	PRT
635	"Posterior parietal association areas, layer 4"	PTLp4	27600	22	PTLp
636	"Mediodorsal nucleus of the thalamus, medial part"	MDm	67600	362	MD
637	Ventral group of the dorsal thalamus	VENT	63700	864	DORsm
638	"Gustatory areas, layer 6a"	GU6a	9600	1057	GU
639	"Cortical amygdalar area, anterior part"	COAa	34700	631	COA
640	Efferent vestibular nucleus	EV	92700	370	MY-mot
641	intermediate acoustic stria	ias	100900	948	cVIIIn
642	Nucleus of the trapezoid body	NTB	90600	386	MY-sen
643	"Posterior auditory area, layer 2/3"	AUDpo2/3	12200	1027	AUDpo
644	"Somatomotor areas, Layer 6a"	MO6a	1300	500	MO
645	Vermal regions	VERM	54900	528	CBX
646	"Dorsal peduncular area, layer 5"	DP5	33400	814	DP
647	"Cortical amygdalar area, posterior part"	COAp	35100	631	COA
648	"Primary motor area, Layer 5"	MOp5	1800	985	MOp
649	"Anterolateral visual area, layer 6b"	VISal6b	14700	402	VISal
650	juxtarestiform body	jrb	105400	1123	icp
651	Nucleus of the solitary tract	NTS	90700	386	MY-sen
652	"Paraventricular hypothalamic nucleus, magnocellular division, posterior magnocellular part, lateral zone"	PVHpml	71000	103	PVHpm
653	Abducens nucleus	VI	92300	370	MY-mot
654	"Primary somatosensory area, nose, layer 4"	SSp-n4	3800	353	SSp-n
655	"Cortical amygdalar area, posterior part, lateral zone"	COApl	35200	647	COAp
656	"Secondary motor area, layer 1"	MOs1	2200	993	MOs
657	"Primary somatosensory area, mouth, layer 2/3"	SSp-m2/3	5800	345	SSp-m
658	lateral lemniscus	ll	101100	948	cVIIIn
659	"Nucleus of the solitary tract, central part"	NTSce	90800	651	NTS
660	"Paraventricular hypothalamic nucleus, magnocellular division, posterior magnocellular part, medial zone"	PVHpmm	71100	103	PVHpm
661	Facial motor nucleus	VII	92500	370	MY-mot
662	"Gustatory areas, layer 6b"	GU6b	9700	1057	GU
663	"Cortical amygdalar area, posterior part, medial zone"	COApm	35800	647	COAp
664	"Entorhinal area, medial part, dorsal zone, layer 3"	ENTm3	43200	926	ENTm
665	"lateral olfactory tract, body"	lot	97900	21	lotg
666	"Nucleus of the solitary tract, commissural part"	NTSco	90900	651	NTS
667	"Frontal pole, layer 2/3"	FRP2/3	800	184	FRP
668	"Dorsomedial nucleus of the hypothalamus, anterior part"	DMHa	72500	830	DMH
669	Visual areas	VIS	13400	315	Isocortex
670	"Primary somatosensory area, trunk, layer 2/3"	SSp-tr2/3	7200	361	SSp-tr
671	"Retrosplenial area, lateral agranular part, layer 1"	RSPagl1	25400	894	RSPagl
672	Caudoputamen	CP	48200	485	STRd
673	mammillary peduncle	mp	114700	46	mfbsma
674	"Nucleus of the solitary tract, gelatinous part"	NTSge	91000	651	NTS
675	"Agranular insular area, ventral part, layer 6a"	AIv6a	25000	119	AIv
676	"Dorsomedial nucleus of the hypothalamus, posterior part"	DMHp	72600	830	DMH
677	Visceral area	VISC	9800	315	Isocortex
678	"Dorsal auditory area, layer 4"	AUDd4	10900	1011	AUDd
679	Superior central nucleus raphÌÄåøÌâåÀÌâå_	CS	88400	1117	P-sat
680	"Orbital area, ventrolateral part, layer 6b"	ORBvl6b	23200	746	ORBvl
681	mammillotegmental tract	mtg	114600	46	mfbsma
682	"Nucleus of the solitary tract, lateral part"	NTSl	91100	651	NTS
683	"Posterior parietal association areas, layer 5"	PTLp5	27700	22	PTLp
684	"Dorsomedial nucleus of the hypothalamus, ventral part"	DMHv	72700	830	DMH
685	Ventral medial nucleus of the thalamus	VM	63900	637	VENT
686	"Primary somatosensory area, layer 6a"	SSp6a	3300	322	SSp
687	"Retrosplenial area, ventral part, layer 5"	RSPv5	27000	886	RSPv
688	Cerebral cortex	CTX	300	567	CH
689	Ventrolateral preoptic nucleus	VLPO	73900	141	PVR
690	mammilothalmic tract	mtt	114500	46	mfbsma
691	"Nucleus of the solitary tract, medial part"	NTSm	91200	651	NTS
692	"Perirhinal area, layer 5"	PERI5	29100	922	PERI
693	Ventromedial hypothalamic nucleus	VMH	76700	467	MEZ 
694	"Agranular insular area, ventral part, layer 2/3"	AIv2/3	24800	119	AIv
695	Cortical plate	CTXpl	400	688	CTX
696	"Posterior auditory area, layer 1"	AUDpo1	12100	1027	AUDpo
697	medial lemniscus	ml	103000	932	cett
698	Olfactory areas	OLF	29900	695	CTXpl
699	"Agranular insular area, ventral part, layer 6b"	AIv6b	25100	119	AIv
700	"Anterior hypothalamic nucleus, anterior part"	AHNa	74200	88	AHN
701	Vestibular nuclei	VNC	95900	370	MY-mot
702	"Primary somatosensory area, nose, layer 5"	SSp-n5	3900	353	SSp-n
703	Cortical subplate	CTXsp	46400	688	CTX
704	"Agranular insular area, ventral part, layer 1"	AIv1	24700	119	AIv
705	midbrain tract of the trigeminal nerve	mtV	99900	229	sV
706	Olivary pretectal nucleus	OP	82400	1100	PRT
707	"Infralimbic area, layer 1"	ILA1	8500	44	ILA
708	"Anterior hypothalamic nucleus, central part"	AHNc	74300	88	AHN
709	Ventral posterior complex of the thalamus	VP	64000	637	VENT
710	abducens nerve	VIn	99500	967	cm
711	Cuneate nucleus	CU	90300	720	DCN
712	"Entorhinal area, medial part, dorsal zone, layer 4"	ENTm4	43300	926	ENTm
713	perforant path	per	112300	1099	fxs
714	Orbital area	ORB	20800	315	Isocortex
715	"Entorhinal area, lateral part, layer 2a"	ENTl2a	41700	918	ENTl
716	"Anterior hypothalamic nucleus, dorsal part"	AHNd	74400	88	AHN
717	accessory spinal nerve	XIn	101700	967	cm
718	Ventral posterolateral nucleus of the thalamus	VPL	64100	709	VP
719	"Primary somatosensory area, layer 6b"	SSp6b	3400	322	SSp
720	Dorsal column nuclei	DCN	90200	386	MY-sen
721	"Primary visual area, layer 4"	VISp4	16500	385	VISp
722	periventricular bundle of the thalamus	pvbt	114900	1068	mfbst
723	"Orbital area, lateral part"	ORBl	21400	714	ORB
724	"Anterior hypothalamic nucleus, posterior part"	AHNp	74500	88	AHN
725	"Ventral posterolateral nucleus of the thalamus, parvicellular part"	VPLpc	64200	709	VP
726	Dentate gyrus	DG	39300	1080	HIP
727	"Entorhinal area, medial part, dorsal zone, layer 5"	ENTm5	43400	926	ENTm
728	arbor vitae	arb	105900	960	cbf
729	"Temporal association areas, layer 6a"	TEa6a	28500	541	TEa
730	pineal stalk	PIS	115400	1083	mfbse
731	"Orbital area, medial part"	ORBm	22000	714	ORB
732	"Medial mammillary nucleus, median part"	Mmme	74900	491	MM
733	Ventral posteromedial nucleus of the thalamus	VPM	64300	709	VP
734	Dentate gyrus crest	DGcr	39800	726	DG
735	"Primary auditory area, layer 1"	AUDp1	11400	1002	AUDp
736	central tegmental bundle	ctb	110000	1000	eps
737	postcommissural fornix	fxpo	111700	1099	fxs
738	"Orbital area, ventral part"	ORBv	22600	714	ORB
739	"Anterior cingulate area, layer 5"	ACA5	18600	31	ACA
740	"Medial preoptic nucleus, central part"	MPNc	75700	515	MPN
741	"Ventral posteromedial nucleus of the thalamus, parvicellular part"	VPMpc	64400	733	VPM
742	"Dentate gyrus crest, molecular layer"	DGcr-mo	39900	734	DGcr
743	"Entorhinal area, medial part, dorsal zone, layer 6"	ENTm6	43600	926	ENTm
744	cerebellar commissure	cbc	104300	960	cbf
745	"precommissural fornix, general"	fxprg	111500	1099	fxs
746	"Orbital area, ventrolateral part"	ORBvl	22700	714	ORB
747	"Infralimbic area, layer 2"	ILA2	8600	44	ILA
748	"Medial preoptic nucleus, lateral part"	MPNl	75800	515	MPN
749	Ventral tegmental area	VTA	80100	323	MBmot
750	"Posterolateral visual area, layer 1"	VISpl1	17000	425	VISpl
751	"Dentate gyrus crest, polymorph layer"	DGcr-po	40000	734	DGcr
752	cerebellar peduncles	cbp	104400	960	cbf
753	principal mammillary tract	pm	114400	46	mfbsma
754	Olfactory tubercle	OT	48600	493	STRv
755	"Ventral auditory area, layer 2/3"	AUDv2/3	12900	1018	AUDv
756	"Medial preoptic nucleus, medial part"	MPNm	75900	515	MPN
757	Ventral tegmental nucleus	VTN	83100	323	MBmot
758	"Dentate gyrus crest, granule cell layer"	DGcr-sg	40100	734	DGcr
759	"Posterior auditory area, layer 4"	AUDpo4	12300	1027	AUDpo
760	cerebral nuclei related	epsc	108600	1000	eps
761	"Ventromedial hypothalamic nucleus, anterior part"	VMHa	76800	693	VMH
762	"propriohypothalamic pathways, dorsal"	phpd	113800	182	php
763	Vascular organ of the lamina terminalis	OV	73000	141	PVR
764	"Entorhinal area, lateral part, layer 2b"	ENTl2b	41800	918	ENTl
765	Nucleus x	x	96400	370	MY-mot
766	Dentate gyrus lateral blade	DGlb	40200	726	DG
767	"Secondary motor area, layer 5"	MOs5	2400	993	MOs
768	cerebrum related	mfbc	110600	991	mfbs
769	"Ventromedial hypothalamic nucleus, central part"	VMHc	76900	693	VMH
770	"propriohypothalamic pathways, lateral"	phpl	113900	182	php
771	Pons	P	84700	1065	HB
772	"Anterior cingulate area, ventral part, layer 5"	ACAv5	19800	48	ACAv
773	Hypoglossal nucleus	XII	96500	370	MY-mot
774	"Retrosplenial area, lateral agranular part, layer 5"	RSPagl5	25600	894	RSPagl
775	"Dentate gyrus lateral blade, molecular layer"	DGlb-mo	40300	766	DGlb
776	corpus callosum	cc	106100	983	lfbs
777	"Ventromedial hypothalamic nucleus, dorsomedial part"	VMHdm	77000	693	VMH
778	"Primary visual area, layer 5"	VISp5	16600	385	VISp
779	"propriohypothalamic pathways, medial"	phpm	114000	182	php
780	Posterior amygdalar nucleus	PA	47800	703	CTXsp
781	Nucleus y	y	96600	370	MY-mot
782	"Dentate gyrus lateral blade, polymorph layer"	DGlb-po	40400	766	DGlb
783	"Agranular insular area, dorsal part, layer 6a"	AId6a	23800	104	AId
784	corticospinal tract	cst	106900	983	lfbs
785	"Ventromedial hypothalamic nucleus, ventrolateral part"	VMHvl	77100	693	VMH
786	"Temporal association areas, layer 6b"	TEa6b	28600	541	TEa
787	"propriohypothalamic pathways, ventral"	phpv	114100	182	php
788	Piriform-amygdalar area	PAA	36400	698	OLF
789	Nucleus z	z	92100	386	MY-sen
790	"Dentate gyrus lateral blade, granule cell layer"	DGlb-sg	40500	766	DGlb
791	"Posterior auditory area, layer 5"	AUDpo5	12400	1027	AUDpo
792	dorsal roots	drt	102000	967	cm
793	"Primary somatosensory area, layer 1"	SSp1	2900	322	SSp
794	spinal tract of the trigeminal nerve	sptV	100000	229	sV
795	Periaqueductal gray	PAG	81500	323	MBmot
796	Dopaminergic A13 group	A13	78200	797	ZI
797	Zona incerta	ZI	78100	290	LZ
798	facial nerve	VIIn	100100	967	cm
799	Dentate gyrus medial blade	DGmb	40600	726	DG
800	"Agranular insular area, ventral part, layer 5"	AIv5	24900	119	AIv
801	"Visual areas, layer 1"	VIS1	13500	669	VIS
802	stria medullaris	sm	115100	1083	mfbse
803	Pallidum	PAL	51600	623	CNU
804	Fields of Forel	FF	78300	797	ZI
805	"posteromedial visual area, layer 1"	VISpm1	17700	533	VISpm
806	"Supplemental somatosensory area, layer 2/3"	SSs2/3	7900	378	SSs
807	"Dentate gyrus medial blade, molecular layer"	DGmb-mo	40700	799	DGmb
808	glossopharyngeal nerve	IXn	101400	967	cm
809	"Pallidum, caudal region"	PALc	52800	803	PAL
810	"Anterior cingulate area, ventral part, 6a"	ACAv6a	19900	48	ACAv
811	"Inferior colliculus, central nucleus"	ICc	79200	4	IC
812	superior cerebellar peduncle decussation	dscp	104600	326	scp
813	hypoglossal nerve	XIIn	101800	967	cm
814	Dorsal peduncular area	DP	33000	698	OLF
815	"Dentate gyrus medial blade, polymorph layer"	DGmb-po	40800	799	DGmb
816	"Primary auditory area, layer 4"	AUDp4	11600	1002	AUDp
817	"supraoptic commissures, anterior"	supa	113200	349	sup
818	"Pallidum, dorsal region"	PALd	51700	803	PAL
819	"Anterior cingulate area, ventral part, 6b"	ACAv6b	20000	48	ACAv
820	"Inferior colliculus, dorsal nucleus"	ICd	79300	4	IC
821	"Primary visual area, layer 2/3"	VISp2/3	16400	385	VISp
822	Retrohippocampal region	RHP	41200	1089	HPF
823	"Dentate gyrus medial blade, granule cell layer"	DGmb-sg	40900	799	DGmb
824	hypothalamus related	mfsbshy	112700	991	mfbs
825	"supraoptic commissures, dorsal"	supd	113300	349	sup
826	"Pallidum, medial region"	PALm	52300	803	PAL
827	"Infralimbic area, layer 5"	ILA5	8800	44	ILA
828	"Inferior colliculus, external nucleus"	ICe	79400	4	IC
829	"Subiculum, dorsal part, molecular layer"	SUBd-m	45700	509	SUBd
830	Dorsomedial nucleus of the hypothalamus	DMH	72400	141	PVR
831	"Agranular insular area, dorsal part, layer 6b"	AId6b	23900	104	AId
832	oculomotor nerve	IIIn	99000	967	cm
833	"supraoptic commissures, ventral"	supv	113400	349	sup
834	"Superior colliculus, zonal layer"	SCzo	79000	302	SCs
835	"Pallidum, ventral region"	PALv	52000	803	PAL
836	Ectorhinal area/Layer 1	ECT1	29400	895	ECT
837	"Subiculum, dorsal part, stratum radiatum"	SUBd-sr	45900	509	SUBd
838	"Primary somatosensory area, nose, layer 2/3"	SSp-n2/3	3700	353	SSp-n
839	Dorsal motor nucleus of the vagus nerve	DMX	93100	370	MY-mot
840	olfactory nerve	In	97600	967	cm
841	trapezoid body	tb	100800	948	cVIIIn
842	"Superior colliculus, superficial gray layer"	SCsg	78900	302	SCs
843	Parasubiculum	PAR	44300	822	RHP
844	"Primary motor area, Layer 6a"	MOp6a	1900	985	MOp
845	"Subiculum, dorsal part, pyramidal layer"	SUBd-sp	45800	509	SUBd
846	Dentate nucleus	DN	63200	519	CBN
847	"Primary auditory area, layer 5"	AUDp5	11700	1002	AUDp
848	optic nerve	IIn	98300	967	cm
849	"Visceral area, layer 6b"	VISC6b	10400	677	VISC
850	uncinate fascicle	uf	104800	326	scp
851	"Superior colliculus, optic layer"	SCop	78800	302	SCs
852	Parvicellular reticular nucleus	PARN	94600	370	MY-mot
853	"Subiculum, ventral part, molecular layer"	SUBv-m	46100	518	SUBv
854	"Primary somatosensory area, upper limb, layer 2/3"	SSp-ul2/3	6500	369	SSp-ul
855	retriculospinal tract	rst	110100	1000	eps
856	"Thalamus, polymodal association cortex related"	DORpm	65600	549	TH
857	"Visceral area, layer 6a"	VISC6a	10300	677	VISC
858	ventral commissure of the spinal cord	vc	102400	932	cett
859	Parasolitary nucleus	PAS	94700	370	MY-mot
860	"Parabrachial nucleus, lateral division, central lateral part"	PBlc	85700	881	PBl
861	"Subiculum, ventral part, stratum radiatum"	SUBv-sr	46300	518	SUBv
862	"Supplemental somatosensory area, layer 6a"	SSs6a	8200	378	SSs
863	rubrospinal tract	rust	109700	1000	eps
864	"Thalamus, sensory-motor cortex related"	DORsm	63600	549	TH
865	"Primary somatosensory area, layer 4"	SSp4	3100	322	SSp
866	ventral spinocerebellar tract	sctv	104900	326	scp
867	Parabrachial nucleus	PB	85400	1132	P-sen
868	"Parabrachial nucleus, lateral division, dorsal lateral part"	PBld	85800	881	PBl
869	"Posterolateral visual area, layer 4"	VISpl4	17200	425	VISpl
870	"Subiculum, ventral part, pyramidal layer"	SUBv-sp	46200	518	SUBv
871	spinothalamic tract	sst	103100	967	cm
872	Dorsal nucleus raphÌÄåøÌâåÀÌâå_	DR	84500	165	RAmb
873	"Supplemental somatosensory area, layer 1"	SSs1	7800	378	SSs
874	Parabigeminal nucleus	PBG	79700	339	MBsen
875	"Parabrachial nucleus, lateral division, external lateral part"	PBle	85900	881	PBl
876	accessory optic tract	aot	98400	848	IIn
877	tectospinal pathway	tsp	109300	1000	eps
878	"Primary somatosensory area, mouth, layer 1"	SSp-m1	5700	345	SSp-m
879	"Retrosplenial area, dorsal part"	RSPd	25900	254	RSP
880	Dorsal tegmental nucleus	DTN	87200	987	P-mot
881	"Parabrachial nucleus, lateral division"	PBl	85600	867	PB
882	"Primary motor area, Layer 6b"	MOp6b	2000	985	MOp
883	"Parabrachial nucleus, lateral division, superior lateral part"	PBls	86000	881	PBl
884	amygdalar capsule	amc	110700	768	mfbc
885	terminal nerve	tn	97400	967	cm
886	"Retrosplenial area, ventral part"	RSPv	26600	254	RSP
887	Efferent cochlear group	ECO	93200	370	MY-mot
888	"Perirhinal area, layer 2/3"	PERI2/3	29200	922	PERI
889	"Primary somatosensory area, nose, layer 6a"	SSp-n6a	4000	353	SSp-n
890	"Parabrachial nucleus, medial division"	PBm	86200	867	PB
891	"Parabrachial nucleus, lateral division, ventral lateral part"	PBlv	86100	881	PBl
892	ansa peduncularis	apd	110800	768	mfbc
893	"Supplemental somatosensory area, layer 6b"	SSs6b	8300	378	SSs
894	"Retrosplenial area, lateral agranular part"	RSPagl	25300	254	RSP
895	Ectorhinal area	ECT	29300	315	Isocortex
896	thalamus related	lfbst	108000	983	lfbs
897	"Visceral area, layer 1"	VISC1	9900	677	VISC
898	Pontine central gray	PCG	87400	987	P-mot
899	"Parabrachial nucleus, medial division, external medial part"	PBme	86300	890	PBm
900	"anterior commissure, olfactory limb"	aco	98200	840	In
901	trigeminal nerve	Vn	99600	967	cm
902	"Posterolateral visual area, layer 5"	VISpl5	17300	425	VISpl
903	External cuneate nucleus	ECU	90500	386	MY-sen
904	Medial septal complex	MSC	52400	826	PALm
905	"Anterolateral visual area, layer 2/3"	VISal2/3	14300	402	VISal
906	"Retrosplenial area, lateral agranular part, layer 6a"	RSPagl6a	25700	894	RSPagl
907	Paracentral nucleus	PCN	68600	51	ILM
908	"anterior commissure, temporal limb"	act	110900	768	mfbc
909	Entorhinal area	ENT	41300	822	RHP
910	"Orbital area, medial part, layer 6a"	ORBm6a	22500	731	ORBm
911	trochlear nerve	IVn	99300	967	cm
912	Lingula (I)	LING	55000	645	VERM
913	"Visual areas, layer 4"	VIS4	13700	669	VIS
914	Posterodorsal preoptic nucleus	PD	73100	141	PVR
915	"Parabrachial nucleus, medial division, medial medial part"	PBmm	86400	890	PBm
916	brachium of the superior colliculus	bsc	98500	848	IIn
917	vagus nerve	Xn	101500	967	cm
918	"Entorhinal area, lateral part"	ENTl	41350	909	ENT
919	"Anterior cingulate area, dorsal part, layer 6a"	ACAd6a	19300	39	ACAd
920	Central lobule	CENT	55400	645	VERM
921	"Primary somatosensory area, layer 5"	SSp5	3200	322	SSp
922	Perirhinal area	PERI	28700	315	Isocortex
923	"Parabrachial nucleus, medial division, ventral medial part"	PBmv	86500	890	PBm
924	cerebal peduncle	cpd	107100	784	cst
925	ventral roots	vrt	101900	967	cm
926	"Entorhinal area, medial part, dorsal zone"	ENTm	42700	909	ENT
927	"Anterior cingulate area, dorsal part, layer 6b"	ACAd6b	19400	39	ACAd
928	Culmen	CUL	56300	645	VERM
929	"Primary somatosensory area, nose, layer 6b"	SSp-n6b	4100	353	SSp-n
930	Parafascicular nucleus	PF	68800	51	ILM
931	Pontine gray	PG	87500	987	P-mot
932	cervicothalamic tract	cett	102100	792	drt
933	vestibulocochlear nerve	VIIIn	100400	967	cm
934	"Entorhinal area, medial part, ventral zone"	ENTmv	43700	909	ENT
935	"Anterior cingulate area, dorsal part, layer 1"	ACAd1	19000	39	ACAd
936	Declive (VI)	DEC	57600	645	VERM
937	"Visual areas, layer 5"	VIS5	13800	669	VIS
938	Paragigantocellular reticular nucleus	PGRN	94800	370	MY-mot
939	"Nucleus ambiguus, dorsal division"	AMBd	92900	135	AMB
940	cingulum bundle	cing	111000	768	mfbc
941	vestibulospinal pathway	vsp	110400	1000	eps
942	Endopiriform nucleus	EP	46700	703	CTXsp
943	"Primary motor area, Layer 2/3"	MOp2/3	1700	985	MOp
944	Folium-tuber vermis (VII)	FOTU	58000	645	VERM
945	"Primary somatosensory area, upper limb, layer 6a"	SSp-ul6a	6800	369	SSp-ul
946	Posterior hypothalamic nucleus	PH	77150	467	MEZ 
947	"Somatomotor areas, Layer 6b"	MO6b	1400	500	MO
948	cochlear nerve	cVIIIn	100700	933	VIIIn
949	vomeronasal nerve	von	97500	967	cm
950	"Primary somatosensory area, mouth, layer 4"	SSp-m4	5900	345	SSp-m
951	Pyramus (VIII)	PYR	58400	645	VERM
952	"Endopiriform nucleus, dorsal part"	EPd	46800	942	EP
953	Pineal body	PIN	69900	958	EPI
954	"Primary auditory area, layer 6a"	AUDp6a	11800	1002	AUDp
955	"Lateral reticular nucleus, magnocellular part"	LRNm	94000	235	LRN
956	"corpus callosum, anterior forceps"	fa	106200	776	cc
957	Uvula (IX)	UVU	58800	645	VERM
958	Epithalamus	EPI	69600	856	DORpm
959	"Ventral auditory area, layer 1"	AUDv1	12800	1018	AUDv
960	cerebellum related FiberTracts	cbf	104200	1009	FiberTracts
961	Piriform area	PIR	33600	698	OLF
962	"Secondary motor area, layer 2/3"	MOs2/3	2300	993	MOs
963	"Lateral reticular nucleus, parvicellular part"	LRNp	94100	235	LRN
964	"corpus callosum, extreme capsule"	ee	106400	776	cc
965	"Retrosplenial area, lateral agranular part, layer 2/3"	RSPagl2/3	25500	894	RSPagl
966	"Endopiriform nucleus, ventral part"	EPv	46900	942	EP
967	cranial nerves	cm	97300	1009	FiberTracts
968	Nodulus (X)	NOD	59200	645	VERM
969	"Orbital area, ventrolateral part, layer 1"	ORBvl1	22800	746	ORBvl
970	"Paragigantocellular reticular nucleus, dorsal part"	PGRNd	94900	938	PGRN
971	"corpus callosum, posterior forceps"	fp	106600	776	cc
972	Prelimbic area	PL	20100	315	Isocortex
973	"Lateral visual area, layer 2/3"	VISl23	15700	409	VISl
974	"Primary somatosensory area, mouth, layer 5"	SSp-m5	6000	345	SSp-m
975	Edinger-Westphal nucleus	EW	82900	323	MBmot
976	Lobule II	CENT2	55500	920	CENT
977	Ectorhinal area/Layer 6a	ECT6a	29700	895	ECT
978	"Paragigantocellular reticular nucleus, lateral part"	PGRNl	95000	938	PGRN
979	"corpus callosum, rostrum"	ccr	106700	776	cc
980	Dorsal premammillary nucleus	PMd	76000	467	MEZ 
981	"Primary somatosensory area, barrel field, layer 1"	SSp-bfd1	4300	329	SSp-bfd
982	Fasciola cinerea	FC	41000	1080	HIP
983	lateral forebrain bundle system	lfbs	106000	1009	FiberTracts
984	Lobule III	CENT3	55900	920	CENT
985	Primary motor area	MOp	1500	500	MO
986	"corpus callosum, splenium"	ccs	106800	776	cc
987	"Pons, motor related"	P-mot	87000	771	P
988	Ectorhinal area/Layer 5	ECT5	29600	895	ECT
989	Fastigial nucleus	FN	63000	519	CBN
990	"Ventral auditory area, layer 4"	AUDv4	13000	1018	AUDv
991	medial forebrain bundle system	mfbs	110500	1009	FiberTracts
992	Lobule IV	CUL4	56400	928	CUL
993	Secondary motor area	MOs	2100	500	MO
994	corticobulbar tract	cbt	107500	784	cst
995	Paramedian reticular nucleus	PMR	95500	370	MY-mot
996	"Agranular insular area, dorsal part, layer 1"	AId1	23500	104	AId
997	root	root	0		CUL
998	Fundus of striatum	FS	48500	493	STRv
999	"Entorhinal area, lateral part, layer 2/3"	ENTl2/3	41600	918	ENTl
1000	extrapyramidal fiber systems	eps	108500	1009	FiberTracts
1001	Lobule V	CUL5	56800	928	CUL
1002	Primary auditory area	AUDp	11300	247	AUD
1003	corticopontine tract	cpt	107400	784	cst
1004	Ventral premammillary nucleus	PMv	76100	467	MEZ 
1005	"Primary auditory area, layer 6b"	AUDp6b	11900	1002	AUDp
1006	"Primary somatosensory area, trunk, layer 1"	SSp-tr1	7100	361	SSp-tr
1007	Simple lobule	SIM	59700	1073	HEM
1008	"Geniculate group, dorsal thalamus"	GENd	65000	864	DORsm
1009	FiberTracts	FiberTracts	97200	997	root
1010	"Visceral area, layer 4"	VISC4	10100	677	VISC
1011	Dorsal auditory area	AUDd	10600	247	AUD
1012	corticorubral tract	crt	107300	784	cst
1014	"Geniculate group, ventral thalamus"	GENv	69000	856	DORpm
1015	"Anterior cingulate area, dorsal part, layer 5"	ACAd5	19200	39	ACAd
1016	olfactory nerve layer of main olfactory bulb	onl	97700	840	In
1017	Ansiform lobule	AN	60100	1073	HEM
1018	Ventral auditory area	AUDv	12700	247	AUD
1019	"corticospinal tract, crossed"	cstc	107800	784	cst
1020	Posterior complex of the thalamus	PO	65900	138	LAT
1021	"Secondary motor area, layer 6a"	MOs6a	2500	993	MOs
1022	"Globus pallidus, external segment"	GPe	51800	818	PALd
1023	"Ventral auditory area, layer 5"	AUDv5	13100	1018	AUDv
1024	grooves	grv	117000	997	root
1025	Paramedian lobule	PRM	61000	1073	HEM
1026	"Primary somatosensory area, upper limb, layer 6b"	SSp-ul6b	6900	369	SSp-ul
1027	Posterior auditory area	AUDpo	12000	247	AUD
1028	"corticospinal tract, uncrossed"	cstu	107900	784	cst
1029	Posterior limiting nucleus of the thalamus	POL	66000	138	LAT
1030	"Primary somatosensory area, lower limb, layer 1"	SSp-ll1	5000	337	SSp-ll
1031	"Globus pallidus, internal segment"	GPi	51900	818	PALd
1032	grooves of the cerebral cortex	Grv-CTX	117100	1024	grv
1033	Copula pyramidis	COPY	61400	1073	HEM
1034	"Taenia tecta, dorsal part, layer 1"	TTd1	32100	589	TT
1035	"Supplemental somatosensory area, layer 4"	SSs4	8000	378	SSs
1036	corticotectal tract	cte	107200	784	cst
1037	Postsubiculum	POST	44700	822	RHP
1038	"Primary somatosensory area, barrel field, layer 6a"	SSp-bfd6a	4700	329	SSp-bfd
1039	Gracile nucleus	GR	90400	720	DCN
1040	grooves of the cerebellar cortex	Grv-CBX	117600	1024	grv
1041	Paraflocculus	PFL	61800	1073	HEM
1042	"Taenia tecta, dorsal part, layer 2"	TTd2	32200	589	TT
1043	crossed tectospinal pathway	tspc	109600	877	tsp
1044	Peripeduncular nucleus	PP	64900	864	DORsm
1045	Ectorhinal area/Layer 6b	ECT6b	29800	895	ECT
1046	"Anteromedial visual area, layer 6a"	VISam6a	15300	394	VISam
1047	"Primary somatosensory area, barrel field, layer 4"	SSp-bfd4	4500	329	SSp-bfd
1048	Gigantocellular reticular nucleus	GRN	93300	370	MY-mot
1049	Flocculus	FL	62200	1073	HEM
1050	"Taenia tecta, dorsal part, layer 3"	TTd3	32300	589	TT
1051	direct tectospinal pathway	tspd	109400	877	tsp
1052	Pedunculopontine nucleus	PPN	83900	348	MBsta
1053	"Anterior cingulate area, layer 2/3"	ACA2/3	18500	31	ACA
1054	"Infralimbic area, layer 6a"	ILA6a	8900	44	ILA
1055	endorhinal groove	eg	117200	1032	grv of CTX
1056	Crus 1	ANcr1	60200	1017	AN
1057	Gustatory areas	GU	9100	315	Isocortex
1058	"Visceral area, layer 5"	VISC5	10200	677	VISC
1059	"Taenia tecta, dorsal part, layer 4"	TTd4	32400	589	TT
1060	doral tegmental decussation	dtd	109500	877	tsp
1061	Posterior pretectal nucleus	PPT	82500	1100	PRT
1062	"Primary somatosensory area, barrel field, layer 6b"	SSp-bfd6b	4800	329	SSp-bfd
1063	hippocampal fissure	hf	117300	1032	grv of CTX
1064	Crus 2	ANcr2	60600	1017	AN
1065	Hindbrain	HB	84600	343	BS
1066	"Anteromedial visual area, layer 2/3"	VISam2/3	15000	394	VISam
1067	"Taenia tecta, ventral part, layer 1"	TTv1	32700	589	TT
1068	dorsal thalamus related	mfbst	114800	824	mfsbshy
1069	Parapyramidal nucleus	PPY	95600	370	MY-mot
1070	"Primary somatosensory area, barrel field, layer 5 "	SSp-bfd5	4600	329	SSp-bfd
1071	rhinal fissure	rf	117400	1032	grv of CTX
1072	"Medial geniculate complex, dorsal part"	MGd	65200	475	MG
1073	Hemispheric regions	HEM	59600	528	CBX
1074	"Anterolateral visual area, layer 1"	VISal1	14200	402	VISal
1075	"Taenia tecta, ventral part, layer 2"	TTv2	32800	589	TT
1076	efferent cochleovestibular bundle	cvb	100500	933	VIIIn
1077	Perireunensis nucleus	PR	67800	444	MED
1078	rhinal incisure	ri	117500	1032	grv of CTX
1079	"Medial geniculate complex, ventral part"	MGv	65300	475	MG
1080	Hippocampal region	HIP	37500	1089	HPF
1081	"Infralimbic area, layer 6b"	ILA6b	9000	44	ILA
1082	"Taenia tecta, ventral part, layer 3"	TTv3	32900	589	TT
1083	epithalamus related	mfbse	115000	824	mfsbshy
1084	Presubiculum	PRE	45100	822	RHP
1085	"Secondary motor area, layer 6b"	MOs6b	2600	993	MOs
1086	"Primary somatosensory area, trunk, layer 4"	SSp-tr4	7300	361	SSp-tr
1087	precentral fissure	pce	117700	1040	grv of CBX
1088	"Medial geniculate complex, medial part"	MGm	65400	475	MG
1089	Hippocampal formation	HPF	37400	695	CTXpl
1090	"Supplemental somatosensory area, layer 5"	SSs5	8100	378	SSs
1091	Lobules IV-V	CUL4/5	57200	928	CUL
1092	external medullary lamina of the thalamus	em	108100	896	lfbst
1093	"Pontine reticular nucleus, caudal part"	PRNc	87600	987	P-mot
1094	"Primary somatosensory area, lower limb, layer 4"	SSp-ll4	5200	337	SSp-ll
1095	preculminate fissure	pcf	117800	1040	grv of CBX
1096	"Anteromedial nucleus, dorsal part"	AMd	66500	127	AM
1097	Hypothalamus	HY	70000	1129	IB
1098	"Medullary reticular nucleus, dorsal part"	MDRNd	94400	395	MDRN
1099	fornix system	fxs	111100	768	mfbc
1100	Pretectal region	PRT	81900	323	MBmot
1101	"Agranular insular area, dorsal part, layer 5"	AId5	23700	104	AId
1102	"Primary somatosensory area, mouth, layer 6a"	SSp-m6a	6100	345	SSp-m
1103	primary fissure	pri	117900	1040	grv of CBX
1104	"Anteromedial nucleus, ventral part"	AMv	66600	127	AM
1105	Intercalated amygdalar nucleus	IA	50700	278	sAMY
1106	"Visceral area, layer 2/3"	VISC2/3	10000	677	VISC
1107	"Medullary reticular nucleus, ventral part"	MDRNv	94500	395	MDRN
1108	genu of corpus callosum	ccg	106500	776	cc
1109	Parastrial nucleus	PS	73200	141	PVR
1110	"Supramammillary nucleus, lateral part"	SUMl	75100	525	SUM 
1111	"Primary somatosensory area, trunk, layer 5"	SSp-tr5	7400	361	SSp-tr
1112	posterior superior fissure	psf	118000	1040	grv of CBX
1113	Interanterodorsal nucleus of the thalamus	IAD	66900	239	ATN
1114	"Anterolateral visual area, layer 4"	VISal4	14400	402	VISal
1116	genu of the facial nerve	gVIIn	100300	798	VIIn
1117	"Pons, behavioral state related"	P-sat	88300	771	P
1118	"Supramammillary nucleus, medial part"	SUMm	75200	525	SUM 
1119	prepyramidal fissure	ppf	118100	1040	grv of CBX
1120	Interanteromedial nucleus of the thalamus	IAM	66800	239	ATN
1121	"Entorhinal area, lateral part, layer 1"	ENTl1	41400	918	ENTl
1123	inferior cerebellar peduncle	icp	105100	752	cbp
1124	Suprachiasmatic preoptic nucleus	PSCH	73300	141	PVR
1125	"Orbital area, ventrolateral part, layer 5"	ORBvl5	23000	746	ORBvl
1126	"Tuberomammillary nucleus, dorsal part"	TMd	75400	557	TM
1127	"Temporal association areas, layer 2/3"	TEa2/3	28200	541	TEa
1128	"Primary somatosensory area, lower limb, layer 5"	SSp-ll5	5300	337	SSp-ll
1129	Interbrain	IB	63400	343	BS
1131	intermediate nerve	iVIIn	100200	798	VIIn
1132	"Pons, sensory related"	P-sen	84800	771	P
1133	"Entorhinal area, medial part, ventral zone, layer 5/6"	ENTmv5/6	44200	934	ENTmv
1139	"Nucleus of the lateral olfactory tract, layer 3"	NLOT3	34500	619	NLOT
1140	"Postpiriform transition area, layers 1"	TR1	37100	566	TR
1141	"Postpiriform transition area, layers 2"	TR2	37200	566	TR
1142	"Postpiriform transition area, layers 3"	TR3	37300	566	TR
1143	"Cerebellar cortex, granular layer"	CBXgr	62800	528	CBX
1144	"Cerebellar cortex, molecular layer"	CBXmo	62600	528	CBX
1145	"Cerebellar cortex, Purkinje layer"	CBXpu	62700	528	CBX
10671	Median eminence	ME	78400	1097	HY
10672	"Simple lobule, granular layer"	SIMgr	60000	1007	SIM
10673	"Simple lobule, Purkinje layer"	SIMpu	59900	1007	SIM
10674	"Simple lobule, molecular layer"	SIMmo	59800	1007	SIM
10675	"Crus 1, granular layer"	ANcr1gr	60500	1056	ANcr1
10676	"Crus 1, Purkinje layer"	ANcr1pu	60400	1056	ANcr1
10677	"Crus 1, molecular layer"	ANcr1mo	60300	1056	ANcr1
10678	"Crus 2, granular layer"	ANcr2gr	60900	1064	ANcr2
10679	"Crus 2, Purkinje layer"	ANcr2pu	60800	1064	ANcr2
10680	"Crus 2, molecular layer"	ANcr2mo	60700	1064	ANcr2
10681	"Paramedian lobule, granular layer"	PRMgr	61300	1025	PRM
10682	"Paramedian lobule, Purkinje layer"	PRMpu	61200	1025	PRM
10683	"Paramedian lobule, molecular layer"	PRMmo	61100	1025	PRM
10684	"Copula pyramidis, granular layer"	COPYgr	61700	1033	COPY
10685	"Copula pyramidis, Purkinje layer"	COPYpu	61600	1033	COPY
10686	"Copula pyramidis, molecular layer"	COPYmo	61500	1033	COPY
10687	"Paraflocculus, granular layer"	PFLgr	62100	1041	PFL
10688	"Paraflocculus, Purkinje layer"	PFLpu	62000	1041	PFL
10689	"Paraflocculus, molecular layer"	PFLmo	61900	1041	PFL
10690	"Flocculus, granular layer"	FLgr	62500	1049	FL
10691	"Flocculus, Purkinje layer"	FLpu	62400	1049	FL
10692	"Flocculus, molecular layer"	FLmo	62300	1049	FL
10693	"Parasubiculum, layer 1"	PAR1	44400	843	PAR
10694	"Parasubiculum, layer 2"	PAR2	44500	843	PAR
10695	"Parasubiculum, layer 3"	PAR3	44600	843	PAR
10696	"Postsubiculum, layer 1"	POST1	44800	1037	POST
10697	"Postsubiculum, layer 2"	POST2	44900	1037	POST
10698	"Postsubiculum, layer 3"	POST3	45000	1037	POST
10699	"Presubiculum, layer 1"	PRE1	45200	1084	PRE
10700	"Presubiculum, layer 2"	PRE2	45300	1084	PRE
10701	"Presubiculum, layer 3"	PRE3	45400	1084	PRE
10702	"Dentate gyrus, subgranular zone"	DG-sgz	39700	726	DG
10703	"Dentate gyrus, molecular layer"	DG-mo	39400	726	DG
10704	"Dentate gyrus, polymorph layer"	DG-po	39500	726	DG
10705	"Lingula (I), granular layer"	LINGgr	55300	912	LING
10706	"Lingula (I), Purkinje layer"	LINGpu	55200	912	LING
10707	"Lingula (I), molecular layer"	LINGmo	55100	912	LING
10708	"Lobule II, granular layer"	CENT2gr	55800	976	CENT2
10709	"Lobule II, Purkinje layer"	CENT2pu	55700	976	CENT2
10710	"Lobule II, molecular layer"	CENT2mo	55600	976	CENT2
10711	"Lobule III, granular layer"	CENT3gr	56200	984	CENT3
10712	"Lobule III, Purkinje layer"	CENT3pu	56100	984	CENT3
10713	"Lobule III, molecular layer"	CENT3mo	56000	984	CENT3
10714	"Lobule IV, granular layer"	CUL4gr	56700	992	CUL4
10715	"Lobule IV, Purkinje layer"	CUL4pu	56600	992	CUL4
10716	"Lobule IV, molecular layer"	CUL4mo	56500	992	CUL4
10717	"Lobule V, granular layer"	CUL5gr	57100	1001	CUL5
10718	"Lobule V, Purkinje layer"	CUL5pu	57000	1001	CUL5
10719	"Lobule V, molecular layer"	CUL5mo	56900	1001	CUL5
10720	"Lobules IV-V, granular layer"	CUL4/5gr	57500	1091	"CUL4, 5"
10721	"Lobules IV-V, Purkinje layer"	CUL4/5pu	57400	1091	"CUL4, 5"
10722	"Lobules IV-V, molecular layer"	CUL4/5mo	57300	1091	"CUL4, 5"
10723	"Declive (VI), granular layer"	DECgr	57900	936	DEC
10724	"Declive (VI), Purkinje layer"	DECpu	57800	936	DEC
10725	"Declive (VI), molecular layer"	DECmo	57700	936	DEC
10726	"Folium-tuber vermis (VII), granular layer"	FOTUgr	58300	944	FOTU
10727	"Folium-tuber vermis (VII), Purkinje layer"	FOTUpu	58200	944	FOTU
10728	"Folium-tuber vermis (VII), molecular layer"	FOTUmo	58100	944	FOTU
10729	"Pyramus (VIII), granular layer"	PYRgr	58700	951	PYR
10730	"Pyramus (VIII), Purkinje layer"	PYRpu	58600	951	PYR
10731	"Pyramus (VIII), molecular layer"	PYRmo	58500	951	PYR
10732	"Uvula (IX), granular layer"	UVUgr	59100	957	UVU
10733	"Uvula (IX), Purkinje layer"	UVUpu	59000	957	UVU
10734	"Uvula (IX), molecular layer"	UVUmo	58900	957	UVU
10735	"Nodulus (X), granular layer"	NODgr	59500	968	NOD
10736	"Nodulus (X), Purkinje layer"	NODpu	59400	968	NOD
10737	"Nodulus (X), molecular layer"	NODmo	59300	968	NOD
12993	"Somatosensory areas, layer 1"	SS1	2701	453	SS
12994	"Somatosensory areas, layer 2/3"	SS2/3	2702	453	SS
12995	"Somatosensory areas, layer 4"	SS4	2703	453	SS
12996	"Somatosensory areas, layer 5"	SS5	2704	453	SS
12997	"Somatosensory areas, layer 6a"	SS6a	2705	453	SS
12998	"Somatosensory areas, layer 6b"	SS6b	2706	453	SS
13100	"MOs layer 6b, alt"	MOs6balt	2610	993	MOs
13110	Posterior parietal association areas Alternative	PTLp	27301	22	PTLp
13120	Rostrolateral visual area	VISrl	18210	669	VIS
13130	Visual Laterointermediate area	VISli	18220	669	VIS
13140	"Visual, Postrhinal area"	VISpor	18230	669	VIS
13150	"Visual, Postrhinal area, superficial layer"	VISpor-upL	18230	13140	VISpor
13160	"Visual, Postrhinal area, deep layer"	VISpor-deepL	18230	13140	VISpor
13170	"Primary somatosensory area, unassigned, superficial layer"	SSp-un1-4	7620	13180	SSp-un
13180	"Primary somatosensory area, unassigned"	SSp-un	7610	322	SSp
13190	"Primary somatosensory area, unassigned, deep layer "	SSp-un5/6	7630	13180	SSp-un
13200	"Periaqueductal gray, Ventral lateral"	PAGvl	81800	795	PAG
13210	Pre and Post in Hippocampus	PrePost	44300	822	RHP
13220	Retroparafasicular nucelus	RPF	79900	313	MB
13230	Medial Posterior complex of the thalamus	POm	65900	138	LAT
14000	"posterior, corpus callosum"	ccp	106500	776	cc
14144	outer motor neuron	Vo	88200	987	P-mot
12160	ventral Infracerebellar nucleus	ICBv	92700	370	MY-mot
