# Supplementary material for: Quantitative cellular-resolution map of the oxytocin receptor in postnatally developing mouse brains
Source: Nat Commun. 2020 Apr 20;11:1885. doi: 10.1038/s41467-020-15659-1 (PMC7171089; doi:10.1038/s41467-020-15659-1)
Supplement: Supplementary file 8 — Supplementary Data 4 [file 41467_2020_15659_MOESM8_ESM.zip]

Archive with 9 entries (8 files):
- Cortical_Flatmaps/
- Cortical_Flatmaps/CorticalFlatmap_WholeLayers.tif
- __MACOSX/Cortical_Flatmaps/._CorticalFlatmap_WholeLayers.tif
- Cortical_Flatmaps/.DS_Store
- __MACOSX/Cortical_Flatmaps/._.DS_Store
- Cortical_Flatmaps/CorticalFlatmap_L5to6.tif
- Cortical_Flatmaps/CorticalFlatmap_L1to3.tif
- Cortical_Flatmaps/ReferenceBrain.tif
- __MACOSX/Cortical_Flatmaps/._ReferenceBrain.tif
